# Supplementary material for: Lipopolysaccharide O-antigen delays plant innate immune recognition of Xylella fastidiosa
Source: Nat Commun. 2018 Jan 26;9:390. doi: 10.1038/s41467-018-02861-5 (PMC5786101; doi:10.1038/s41467-018-02861-5)
Supplement: Supplementary file 3 — Supplementary Data 1 [file 41467_2018_2861_MOESM3_ESM.xlsx]

## Sheet: RNAseq
Supplementary Dataset 1. Summary of parsed and mapped reads obtained in the two RNAseq studies
RNAseq study	Sample code	Treatment	Time point post-inoculation	Response	Biological Replication	Raw reads	Parsed reads	Mapped reads	Total mapped reads	Grape genes detected
Early responses	C0-1	1xPBS (control)	0 h	-	1	28840229	28546438	0.8614	24589898	22313
Early responses	C0-2	1xPBS (control)	0 h	-	2	20232051	19922747	0.875807	17448472	22487
Early responses	C0-3	1xPBS (control)	0 h	-	3	24707043	24100705	0.821061	19788140	21906
Early responses	C8-1	1xPBS (control)	8 h	-	1	33293777	32985492	0.885037	29193381	22392
Early responses	C8-2	1xPBS (control)	8 h	-	2	34530906	34185219	0.885082	30256733	22504
Early responses	C8-3	1xPBS (control)	8 h	-	3	26207464	25959814	0.888786	23072710	22293
Early responses	C24-1	1xPBS (control)	24 h	-	1	28895454	28608163	0.843015	24117111	22079
Early responses	C24-2	1xPBS (control)	24 h	-	2	26588098	26274251	0.852066	22387406	22073
Early responses	C24-3	1xPBS (control)	24 h	-	3	25045907	24796909	0.884726	21938458	22177
Early responses	W0-1	wild type (wt)	0 h	-	1	33967721	33653749	0.884656	29771982	22793
Early responses	W0-2	wild type (wt)	0 h	-	2	30041152	29728559	0.886168	26344490	22908
Early responses	W0-3	wild type (wt)	0 h	-	3	30799454	30451946	0.882345	26869118	22850
Early responses	W8-1	wild type (wt)	8 h	-	1	27575584	27328612	0.88995	24321106	22291
Early responses	W8-2	wild type (wt)	8 h	-	2	26175846	25896777	0.88038	22798995	22423
Early responses	W8-3	wild type (wt)	8 h	-	3	26722659	26500296	0.888477	23544908	22145
Early responses	W24-1	wild type (wt)	24 h	-	1	25785076	25519352	0.860991	21971935	22394
Early responses	W24-2	wild type (wt)	24 h	-	2	23320109	23066702	0.875619	20197649	22456
Early responses	W24-3	wild type (wt)	24 h	-	3	26187287	25921550	0.894402	23184290	22515
Early responses	Z0-1	wzy	0 h	-	1	27982606	27718896	0.878037	24338218	22675
Early responses	Z0-2	wzy	0 h	-	2	31584266	31309486	0.885988	27739819	22507
Early responses	Z0-3	wzy	0 h	-	3	30753091	30485672	0.858527	26172769	21806
Early responses	Z8-1	wzy	8 h	-	1	26441009	26166597	0.890363	23297780	22065
Early responses	Z8-2	wzy	8 h	-	2	35227727	34902126	0.884906	30885086	22911
Early responses	Z8-3	wzy	8 h	-	3	23850062	23629582	0.882784	20859819	22039
Early responses	Z24-1	wzy	24 h	-	1	28455776	28154882	0.889003	25029783	22517
Early responses	Z24-2	wzy	24 h	-	2	24690582	24341365	0.885921	21564534	22220
Early responses	Z24-3	wzy	24 h	-	3	34753128	34408920	0.858625	29544343	21431
Late responses	PBS0HL1	1xPBS (control)	0 h	Local	1	19976383	19929620	0.8935	17807116	21843
Late responses	PBS0HL2	1xPBS (control)	0 h	Local	2	19717852	19679630	0.7629	15013590	21407
Late responses	PBS0HL3	1xPBS (control)	0 h	Local	3	20481814	20435516	0.8007	16362718	21282
Late responses	PBS0HS1	1xPBS (control)	0 h	Systemic	1	13281262	13248693	0.8766	11613805	20914
Late responses	PBS0HS2	1xPBS (control)	0 h	Systemic	2	24170874	24125501	0.8759	21131527	21818
Late responses	PBS0HS3	1xPBS (control)	0 h	Systemic	3	36271094	36163905	0.8956	32388394	22486
Late responses	PBS1WKL1	1xPBS (control)	1 week	Local	1	25669695	25611300	0.8978	22993826	22203
Late responses	PBS1WKL2	1xPBS (control)	1 week	Local	2	10624098	10597966	0.8865	9395097	20978
Late responses	PBS1WKL3	1xPBS (control)	1 week	Local	3	10452796	10415266	0.849	8842561	20562
Late responses	PBS1WKS1	1xPBS (control)	1 week	Systemic	1	14449452	14394645	0.8477	12202341	21035
Late responses	PBS1WKS2	1xPBS (control)	1 week	Systemic	2	9386303	9360283	0.5721	5355018	18603
Late responses	PBS1WKS3	1xPBS (control)	1 week	Systemic	3	13716995	13683922	0.8521	11660070	20704
Late responses	PBS48HL1	1xPBS (control)	48 h	Local	1	15477567	15434816	0.8886	13715378	21739
Late responses	PBS48HL2	1xPBS (control)	48 h	Local	2	18753463	18710912	0.885	16559158	21795
Late responses	PBS48HL3	1xPBS (control)	48 h	Local	3	48414909	48283571	0.8819	42581282	22653
Late responses	PBS48HS1	1xPBS (control)	48 h	Systemic	1	16287019	16242897	0.874	14196292	21382
Late responses	PBS48HS2	1xPBS (control)	48 h	Systemic	2	14593864	14552935	0.8846	12873527	21452
Late responses	PBS48HS3	1xPBS (control)	48 h	Systemic	3	23491742	23415836	0.8804	20615303	22142
Late responses	PBS4WKL1	1xPBS (control)	4 weeks	Local	1	18690232	18633581	0.6809	12687606	19537
Late responses	PBS4WKL2	1xPBS (control)	4 weeks	Local	2	11422306	11375113	0.6811	7747590	19735
Late responses	PBS4WKL3	1xPBS (control)	4 weeks	Local	3	21784145	21714124	0.7785	16904446	20743
Late responses	PBS4WKS1	1xPBS (control)	4 weeks	Systemic	1	13560900	13522501	0.8725	11798383	21238
Late responses	PBS4WKS2	1xPBS (control)	4 weeks	Systemic	2	15636771	15596235	0.7408	11553691	20643
Late responses	PBS4WKS3	1xPBS (control)	4 weeks	Systemic	3	19883533	19843038	0.8613	17090809	21654
Late responses	WT0HL1	wild type (wt)	0 h	Local	1	13106835	13071161	0.8591	11229435	20708
Late responses	WT0HL2	wild type (wt)	0 h	Local	2	17223494	17181158	0.8816	15146909	21626
Late responses	WT0HL3	wild type (wt)	0 h	Local	3	21514812	21466297	0.8771	18828090	21855
Late responses	WT0HS1	wild type (wt)	0 h	Systemic	1	13901569	13862156	0.8715	12080869	21357
Late responses	WT0HS2	wild type (wt)	0 h	Systemic	2	19113739	19071542	0.827	15772166	21506
Late responses	WT0HS3	wild type (wt)	0 h	Systemic	3	11806806	11772917	0.8646	10178865	21042
Late responses	WT1WKL1	wild type (wt)	1 week	Local	1	17143649	17096974	0.8772	14997466	21881
Late responses	WT1WKL2	wild type (wt)	1 week	Local	2	11183487	11146690	0.8679	9674213	21074
Late responses	WT1WKL3	wild type (wt)	1 week	Local	3	11300988	11264804	0.8777	9887119	21124
Late responses	WT1WKS1	wild type (wt)	1 week	Systemic	1	14879015	14839926	0.8841	13119979	21528
Late responses	WT1WKS2	wild type (wt)	1 week	Systemic	2	27232376	27163242	0.8918	24224180	22127
Late responses	WT1WKS3	wild type (wt)	1 week	Systemic	3	17607499	17560115	0.8077	14183305	21424
Late responses	WT48HL1	wild type (wt)	48 h	Local	1	14688154	14643290	0.8829	12928561	21359
Late responses	WT48HL2	wild type (wt)	48 h	Local	2	11819602	11788037	0.8719	10277990	21256
Late responses	WT48HL3	wild type (wt)	48 h	Local	3	9974311	9948071	0.8922	8875669	20964
Late responses	WT48HS1	wild type (wt)	48 h	Systemic	1	20636138	20591469	0.8602	17712782	21735
Late responses	WT48HS2	wild type (wt)	48 h	Systemic	2	15442436	15404164	0.844	13001115	21312
Late responses	WT48HS3	wild type (wt)	48 h	Systemic	3	12512042	12478076	0.8781	10956999	21371
Late responses	WT4WKL1	wild type (wt)	4 weeks	Local	1	25846222	25780190	0.8916	22985618	22145
Late responses	WT4WKL2	wild type (wt)	4 weeks	Local	2	19997783	19953695	0.8788	17535308	21443
Late responses	WT4WKL3	wild type (wt)	4 weeks	Local	3	23357037	23303998	0.7849	18291309	21292
Late responses	WT4WKS1	wild type (wt)	4 weeks	Systemic	1	15559257	15518903	0.8806	13665946	21482
Late responses	WT4WKS2	wild type (wt)	4 weeks	Systemic	2	8611839	8595430	0.3897	3349640	18894
Late responses	WT4WKS3	wild type (wt)	4 weeks	Systemic	3	16443498	16400589	0.7975	13079470	21478
Late responses	WZY0HL1	wzy	0 h	Local	1	9378696	9349684	0.883	8255771	21094
Late responses	WZY0HL2	wzy	0 h	Local	2	22744068	22687960	0.888	20146909	21691
Late responses	WZY0HL3	wzy	0 h	Local	3	14276935	14225526	0.8513	12110191	20548
Late responses	WZY0HS1	wzy	0 h	Systemic	1	18667916	18618570	0.8529	15879779	22142
Late responses	WZY0HS2	wzy	0 h	Systemic	2	19260714	19204920	0.8871	17036685	21844
Late responses	WZY0HS3	wzy	0 h	Systemic	3	12608846	12573557	0.8763	11018208	21485
Late responses	WZY1WKL1	wzy	1 week	Local	1	11867812	11837607	0.8904	10540206	21445
Late responses	WZY1WKL2	wzy	1 week	Local	2	9733656	9700361	0.8751	8488786	20854
Late responses	WZY1WKL3	wzy	1 week	Local	3	7942847	7923118	0.8856	7016714	20804
Late responses	WZY1WKS1	wzy	1 week	Systemic	1	7675105	7659490	0.8859	6785543	20898
Late responses	WZY1WKS2	wzy	1 week	Systemic	2	17776262	17737360	0.8867	15727718	21696
Late responses	WZY1WKS3	wzy	1 week	Systemic	3	7118015	7104695	0.8758	6222292	19859
Late responses	WZY48HL1	wzy	48 h	Local	1	28009555	27936371	0.8934	24958354	22301
Late responses	WZY48HL2	wzy	48 h	Local	2	15429335	15394673	0.8667	13342564	21300
Late responses	WZY48HL3	wzy	48 h	Local	3	14889311	14859864	0.875	13002381	21413
Late responses	WZY48HS1	wzy	48 h	Systemic	1	12171624	12138515	0.8966	10883393	20888
Late responses	WZY48HS2	wzy	48 h	Systemic	2	15884666	15834144	0.8112	12844658	19828
Late responses	WZY48HS3	wzy	48 h	Systemic	3	16287476	16256564	0.8824	14344793	21243
Late responses	WZY4WKL1	wzy	4 weeks	Local	1	13644987	13606596	0.8747	11901690	21351
Late responses	WZY4WKL2	wzy	4 weeks	Local	2	15970427	15938213	0.8933	14237606	21416
Late responses	WZY4WKL3	wzy	4 weeks	Local	3	15420569	15390741	0.8785	13520766	21168
Late responses	WZY4WKS1	wzy	4 weeks	Systemic	1	18035094	17994533	0.8825	15880176	21039
Late responses	WZY4WKS2	wzy	4 weeks	Systemic	2	15715745	15674387	0.8012	12558319	20736
Late responses	WZY4WKS3	wzy	4 weeks	Systemic	3	11597969	11567877	0.8969	10375229	21081
