# Supplementary material for: Lipopolysaccharide O-antigen delays plant innate immune recognition of Xylella fastidiosa
Source: Nat Commun. 2018 Jan 26;9:390. doi: 10.1038/s41467-018-02861-5 (PMC5786101; doi:10.1038/s41467-018-02861-5)
Supplement: Supplementary file 4 — Supplementary Data 2 [file 41467_2018_2861_MOESM4_ESM.xlsx]

## Sheet: qPCR_validation
Supplementary Dataset 2. Validation of the expression of a set of genes from the RNAseq study on early grapevine responses using qRT-PCR. The results are shown as fold changes (log2) and the corresponding P values are provided.
Group	Gene	Annotation	Comparison	Timepoint	RNAseq		qPCR
					Fold change (log2)	P	Fold change (log2)	P
I	VIT_11s0052g01780	1-deoxy-D-xylulose-5-phosphate synthase	wt/Control	8 h	0.226683	0.541488	0.158958	0.708929
I	VIT_11s0052g01780	1-deoxy-D-xylulose-5-phosphate synthase	wzy/Control	8 h	1.63591	0.000978609	1.77883	0.229478
I	VIT_11s0052g01780	1-deoxy-D-xylulose-5-phosphate synthase	wt/Control	24 h	0.0520746	0.830466	0.296351	0.309245
I	VIT_11s0052g01780	1-deoxy-D-xylulose-5-phosphate synthase	wzy/Control	24 h	0.364912	0.199757	0.333016	0.194593
II	VIT_00s0253g00040	Monocopper oxidase SKS17 (SKU5 Similar 17)	wt/Control	8 h	0.424085	0.0501236	0.16198	0.583357
II	VIT_00s0253g00040	Monocopper oxidase SKS17 (SKU5 Similar 17)	wzy/Control	8 h	0.162305	0.516888	-0.169512	0.8139
II	VIT_00s0253g00040	Monocopper oxidase SKS17 (SKU5 Similar 17)	wt/Control	24 h	0.349735	0.152962	-0.346849	0.121145
II	VIT_00s0253g00040	Monocopper oxidase SKS17 (SKU5 Similar 17)	wzy/Control	24 h	0.53361	0.00984426	0.0556952	0.86955
III	VIT_08s0040g02200	Peroxidase ATP2a	wt/Control	8 h	0.344335	0.29226	-0.238118	0.712174
III	VIT_08s0040g02200	Peroxidase ATP2a	wzy/Control	8 h	0.825198	0.922397	0.782357	0.403105
III	VIT_08s0040g02200	Peroxidase ATP2a	wt/Control	24 h	-0.0671082	0.0392752	-0.874487	0.305708
III	VIT_08s0040g02200	Peroxidase ATP2a	wzy/Control	24 h	0.76268	0.00201892	-0.456886	0.325595
IV	VIT_01s0127g00400	Polygalacturonase GH28	wt/Control	8 h	5.32658	3.41219e-07	2.76838	0.0367758
IV	VIT_01s0127g00400	Polygalacturonase GH28	wzy/Control	8 h	2.48098	0.0682728	0.782232	0.316352
IV	VIT_01s0127g00400	Polygalacturonase GH28	wt/Control	24 h	2.19378	0.0549716	2.49986	0.161737
IV	VIT_01s0127g00400	Polygalacturonase GH28	wzy/Control	24 h	0.361595	0.365835	0.940043	0.118864
V	VIT_14s0060g00480	S-adenosylmethionine synthetase 1 (SAM1)	wt/Control	8 h	-0.508563	0.00234882	-1.01271	0.112076
V	VIT_14s0060g00480	S-adenosylmethionine synthetase 1 (SAM1)	wzy/Control	8 h	-0.0938094	0.59071	-0.783025	0.191427
V	VIT_14s0060g00480	S-adenosylmethionine synthetase 1 (SAM1)	wt/Control	24 h	0.252822	0.0499804	0.209521	0.0414456
V	VIT_14s0060g00480	S-adenosylmethionine synthetase 1 (SAM1)	wzy/Control	24 h	0.0182447	0.820923	0.115105	0.7008
VI	VIT_13s0067g02360	Peroxidase, class III	wt/Control	8 h	1.74835	7.37267e-11	1.53364	0.0825779
VI	VIT_13s0067g02360	Peroxidase, class III	wzy/Control	8 h	1.25204	0.0201513	1.3664	0.230787
VI	VIT_13s0067g02360	Peroxidase, class III	wt/Control	24 h	1.63897	0.00454735	0.618105	0.177934
VI	VIT_13s0067g02360	Peroxidase, class III	wzy/Control	24 h	0.614067	0.0608149	0.336993	0.445395
VII	VIT_11s0052g01650	Pathogenesis-related protein 1 precursor (PRP 1)	wt/Control	8 h	2.55547	7.46509e-11	1.77131	0.11254
VII	VIT_11s0052g01650	Pathogenesis-related protein 1 precursor (PRP 1)	wzy/Control	8 h	1.39354	0.00911934	1.50934	0.335195
VII	VIT_11s0052g01650	Pathogenesis-related protein 1 precursor (PRP 1)	wt/Control	24 h	-0.0405868	0.944979	0.229628	0.556381
VII	VIT_11s0052g01650	Pathogenesis-related protein 1 precursor (PRP 1)	wzy/Control	24 h	-0.0251894	0.973871	0.661396	0.059024
VIII	VIT_04s0008g00420	Clavata1 receptor kinase (CLV1)	wt/Control	8 h	0.190258	0.594895	1.49864	0.224693
VIII	VIT_04s0008g00420	Clavata1 receptor kinase (CLV1)	wzy/Control	8 h	0.054405	0.914852	0.628039	0.457962
VIII	VIT_04s0008g00420	Clavata1 receptor kinase (CLV1)	wt/Control	24 h	0.969589	1.44481e-08	1.81732	0.158977
VIII	VIT_04s0008g00420	Clavata1 receptor kinase (CLV1)	wzy/Control	24 h	0.790957	9.97907e-06	1.12117	0.137696
IX	VIT_11s0052g01150	Nicotianamine synthase	wt/Control	8 h	1.98756	1.84199e-07	0.404878	0.378365
IX	VIT_11s0052g01150	Nicotianamine synthase	wzy/Control	8 h	1.21984	0.00884172	0.0968186	0.889937
IX	VIT_11s0052g01150	Nicotianamine synthase	wt/Control	24 h	1.76732	1.03125e-08	0.724079	0.183067
IX	VIT_11s0052g01150	Nicotianamine synthase	wzy/Control	24 h	1.1459	0.00582691	0.142153	0.791403
