# Supplementary material for: Lipopolysaccharide O-antigen delays plant innate immune recognition of Xylella fastidiosa
Source: Nat Commun. 2018 Jan 26;9:390. doi: 10.1038/s41467-018-02861-5 (PMC5786101; doi:10.1038/s41467-018-02861-5)
Supplement: Supplementary file 5 — Supplementary Data 3 [file 41467_2018_2861_MOESM5_ESM.xlsx]

## Sheet: Supplemental Table
Supplementary Dataset 3. Enriched grape functional pathways (P < 0.05) among genes up-regulated during wzy and/or wild type infections 8h or 24 h post-inoculation.
Group	Order	Main functional category	Functional category	Functional pathway	Color	RGB code	N of genes in group	N of genes in genome	P
I	1	Stress response	General stress response	General stress response		#40004b	6	111	1.53089e-05
I	2	Stress response	Biotic stress response	General biotic stress response		#762a83	9	571	0.00165318
I	3	Stress response	Abiotic stress response	Oxidative stress response		#f6a859	8	409	0.000769338
I	4	Stress response	Abiotic stress response	Drought stress response		#fddbc7	2	45	0.0193178
I	5	Secondary metabolism	Terpenoid metabolism	Terpenoid biosynthesis		#768886	7	180	2.5207e-05
I	6	Secondary metabolism	Alkaloid metabolism	Alkaloid metabolism		#003c30	2	42	0.0169562
I	7	Regulation	Transcription factor	bHLH family transcription factor		#40004b	3	153	0.036441
I	8	Primary metabolism	Protein metabolism and modification	Protein folding. Peptidyl prolyl isomerase-mediated protein folding		#f6a859	3	58	0.00265552
I	9	Primary metabolism	Protein metabolism and modification	Protein synthesis. Ribosome		#fddbc7	8	422	0.000940873
I	10	Primary metabolism	Protein metabolism and modification	Proteolysis. Protease inhibition		#ced0dd	2	20	0.00400466
I	11	Primary metabolism	Protein metabolism and modification	Protein folding. Chaperone-mediated protein folding. HSP-mediated protein folding. HSP-mediated protein folding co-chaperone		#f6e8c3	3	100	0.01205
I	12	Primary metabolism	Lipid metabolism	Fatty acid metabolism. Fatty acid biosynthesis		#b2182b	3	72	0.00489144
I	13	Primary metabolism	Lipid metabolism	Steroid metabolism. Steroid biosynthesis		#003c30	4	126	0.0030927
I	14	Primary metabolism	Carbohydrate metabolism	Monosaccharide metabolism. Amino sugar metabolism		#f6e8c3	3	80	0.00655601
I	15	Primary metabolism	Carbohydrate metabolism	Monosaccharide metabolism. Pentose glucuronate interconversion		#7a6162	2	57	0.0300188
I	16	Primary metabolism	Amino acid metabolism	Aromatic amino acid metabolism. Phenylalanine metabolism. Phenylalanine biosynthesis		#40004b	6	201	0.000405621
I	17	Primary metabolism	Amino acid metabolism	Cysteine metabolism		#762a83	2	60	0.0329879
I	18	Hormone Signaling	JA and SA	Jasmonate Signaling. Jasmonate-mediated Signaling pathway		#c8d674	3	85	0.00774757
I	19	Hormone Signaling	JA and SA	Salicylic acid Signaling. Salicylic acid-responsive		#2cb14c	2	19	0.00361538
I	20	Hormone Signaling	Auxin	Auxin metabolism		#dfc27d	2	68	0.0414331
I	21	Cellular metabolism	Oxidation reduction	Cytochrome P450 oxidoreductase		#f4a582	7	288	0.000463584
I	22	Cellular metabolism	Methane metabolism	Methane metabolism		#f6e8c3	4	115	0.00222324
I	23	Cellular process	Cellular homeostasis	Cell redox homeostasis		#4ba7d5	2	55	0.0281023
I	24	Cellular process	Cellular component	Cell wall organization and biogenesis. Cell wall structural protein		#40004b	2	60	0.0329879
II	1	Regulation	Transcription factor	FAR1-like family transcription factor		#fddbc7	2	51	0.0228521
II	2	Regulation	Transcription factor	Zinc finger C3HC4 family transcription factor		#762a83	4	246	0.0266675
II	3	Primary metabolism	Nucleic acid metabolism	Nucleic acid metabolism. RNA metabolism. RNA biosynthesis. mRNA biosynthesis		#b9f7fc	2	44	0.0173102
II	4	Primary metabolism	Lipid metabolism	Sphingolipid metabolism		#f6a859	2	72	0.0430654
II	5	Primary metabolism	Carbohydrate metabolism	Oligosaccharide metabolism. N-Glycan metabolism. N-Glycan catabolism		#01665e	4	65	0.000227884
II	6	Primary metabolism	Carbohydrate metabolism	Monosaccharide metabolism. Galactose metabolism		#003c30	3	151	0.0322118
II	7	Cellular metabolism	Oxidation reduction	Copper oxidase family		#fddbc7	2	15	0.00209467
II	8	Cellular metabolism	Oxidation reduction	Cytochrome P450 oxidoreductase		#f4a582	5	288	0.0105752
II	9	Cellular process	Cellular component	Cell wall organization and biogenesis. Cell wall metabolism. Cell wall modification. Pectin modification		#762a83	3	124	0.0193965
II	10	Cellular process	Cellular component	Nucleus. Chromosome organization and biogenesis. Chromatin organization		#768886	2	71	0.0419921
III	1	Primary metabolism	Amino acid metabolism	Aromatic amino acid metabolism. Aromatic amino acid biosynthesis	-	-	2	144	0.0103465
III	2	Primary metabolism	Amino acid metabolism	Aromatic amino acid metabolism. Phenylalanine metabolism. Phenylalanine biosynthesis	-	-	2	201	0.0194521
IV	1	Stress response	General stress response	General stress response		#40004b	7	111	0.000170227
IV	2	Stress response	Abiotic stress response	Oxidative stress response		#f6a859	19	409	7.6438e-08
IV	3	Stress response	Abiotic stress response	Temperature stress response		#c5ffbc	10	66	1.68235e-09
IV	4	Stress response	Abiotic stress response	Wounding		#c8d674	9	18	5.89751e-14
IV	5	Signaling pathway	Protein kinase	Protein kinase		#8c510a	23	1499	0.0430303
IV	6	Signaling pathway	G-protein signaling pathway	RCC1 superfamily protein		#f6e8c3	3	24	0.00194059
IV	7	Secondary metabolism	Terpenoid metabolism	Monoterpenoid metabolism. Monoterpenoid biosynthesis		#b9f7fc	7	181	0.00303717
IV	8	Secondary metabolism	Terpenoid metabolism	Terpenoid biosynthesis. Terpenoid-quinone biosynthesis		#35978f	2	27	0.0321381
IV	9	Secondary metabolism	Alkaloid metabolism	General alkaloid metabolism		#003c30	3	42	0.00958733
IV	10	Secondary metabolism	Phenylpropanoid metabolism	Lignin metabolism		#ced0dd	4	80	0.00991396
IV	11	Regulation	Transcription factor	C2H2 family transcription factor		#9970ab	5	121	0.00894083
IV	12	Regulation	Transcription factor	HSF family transcription factor		#afa4f4	3	25	0.00218829
IV	13	Regulation	Transcription factor	bHLH family transcription factor		#40004b	5	153	0.0225421
IV	14	Regulation	Transcription factor	Homeobox domain family transcription factor		#f4b5f1	4	92	0.0159024
IV	15	Regulation	Transcription factor	SET PCG family transcription factor		#f6a859	3	56	0.0208119
IV	16	Regulation	Transcription factor	Zinc finger C3HC4 family transcription factor		#762a83	7	246	0.0152374
IV	17	Primary metabolism	Protein metabolism and modification	Protein folding		#f4b5f1	4	80	0.00991396
IV	18	Primary metabolism	Protein metabolism and modification	Protein folding. Chaperone-mediated protein folding		#762a83	6	56	2.58837e-05
IV	19	Primary metabolism	Protein metabolism and modification	Protein folding. Chaperone-mediated protein folding. HSP-mediated protein folding		#4ba7d5	30	146	3.9844e-30
IV	20	Primary metabolism	Protein metabolism and modification	Protein folding. Chaperone-mediated protein folding. HSP-mediated protein folding. HSP-mediated protein folding co-chaperone		#f6e8c3	7	100	8.8448e-05
IV	21	Primary metabolism	Protein metabolism and modification	Protein folding. Peptidyl prolyl isomerase-mediated protein folding		#f6a859	10	58	4.47901e-10
IV	22	Primary metabolism	Protein metabolism and modification	Protein processing in endoplasmic reticulum		#2166ac	25	222	1.28841e-18
IV	23	Primary metabolism	Protein metabolism and modification	Protein synthesis. Ribosome		#fddbc7	71	422	1.44344e-64
IV	24	Primary metabolism	Protein metabolism and modification	Protein synthesis. Translation		#9970ab	5	42	7.45607e-05
IV	25	Primary metabolism	Protein metabolism and modification	Proteolysis. Clp complex-mediated proteolysis		#afa4f4	3	30	0.00371703
IV	26	Primary metabolism	Protein metabolism and modification	Proteolysis. cytoplasmic and nuclear protein degradation. Ubiquitin-mediated proteolysis		#40004b	12	430	0.00204114
IV	27	Primary metabolism	Protein metabolism and modification	Proteolysis. Protease inhibition		#ced0dd	2	20	0.0182469
IV	28	Primary metabolism	Organic acid metabolism	Propanoate metabolism		#543005	3	66	0.0318565
IV	29	Primary metabolism	Nucleic acid metabolism	Nucleic acid metabolism. RNA metabolism		#bf812d	7	115	0.000211954
IV	30	Primary metabolism	Nucleic acid metabolism	Nucleic acid metabolism. RNA metabolism. RNA biosynthesis		#dfc27d	6	155	0.0059022
IV	31	Primary metabolism	Nucleic acid metabolism	Nucleic acid metabolism. RNA metabolism. RNA catabolism		#f6e8c3	6	123	0.00189183
IV	32	Primary metabolism	Nucleic acid metabolism	Nucleic acid metabolism. RNA metabolism. RNA processing. mRNA processing. mRNA splicing		#8c510a	9	321	0.00694636
IV	33	Primary metabolism	Nucleic acid metabolism	Nucleic acid metabolism. DNA metabolism. DNA recombination and repair. repair. Base excision repair		#768886	2	31	0.0414364
IV	34	Primary metabolism	Nucleic acid metabolism	Nucleic acid metabolism. RNA metabolism. RNA polymerase		#7a6162	3	70	0.0369783
IV	35	Primary metabolism	Lipid metabolism	Fatty acid metabolism		#ced0dd	4	72	0.00687945
IV	36	Primary metabolism	Lipid metabolism	Fatty acid metabolism. Fatty acid biosynthesis. Fatty acid elongation		#f4a582	2	24	0.0257921
IV	37	Primary metabolism	Lipid metabolism	Glycerolipid metabolism. Glycerolipid catabolism		#fddbc7	2	28	0.0343759
IV	38	Primary metabolism	Metabolite precursors and energy	Electron transport		#762a83	7	71	9.50897e-06
IV	39	Primary metabolism	Metabolite precursors and energy	Electron transport. Respiratory-chain phosphorylation		#2166ac	11	265	0.00011902
IV	40	Primary metabolism	Metabolite precursors and energy	Photosynthesis. Antenna proteins		#c5ffbc	3	20	0.00112728
IV	41	Primary metabolism	Metabolite precursors and energy	Photosynthesis. Photosynthetic-chain phosphorylation		#9970ab	7	62	3.81009e-06
IV	42	Primary metabolism	Metabolite precursors and energy	Photosynthesis. Photosystem I		#f4b5f1	7	23	2.69148e-09
IV	43	Primary metabolism	Metabolite precursors and energy	Photosynthesis. Photosystem II		#40004b	11	45	1.00089e-12
IV	44	Primary metabolism	Metabolite precursors and energy	Photosynthesis. Reaction center pigment biosynthesis		#afa4f4	5	11	5.28028e-08
IV	45	Primary metabolism	Metabolite precursors and energy	Glyoxylate and dicarboxylate metabolism		#fddbc7	3	76	0.0453994
IV	46	Primary metabolism	Metabolite precursors and energy	Photosynthesis. Calvin cycle		#c8d674	3	45	0.0115824
IV	47	Primary metabolism	Metabolite precursors and energy	Storage proteins		#f6a859	5	130	0.0119424
IV	48	Primary metabolism	Cofactor metabolism	Tetrapyrrole metabolism		#2cb14c	6	37	2.18905e-06
IV	49	Primary metabolism	Cofactor metabolism	Tetrapyrrole metabolism. Chlorophyll metabolism. Chlorophyll biosynthesis		#0b7739	6	15	5.7186e-09
IV	50	Primary metabolism	Coenzyme metabolism	Biosynthesis of derivatives of dehydroquinic acid, shikimic acid and chorismic acid. Ubiquinone biosynthesis		#8c510a	3	31	0.0040838
IV	51	Primary metabolism	Coenzyme metabolism	Coenzyme M metabolism. Coenzyme M biosynthesis		#bf812d	3	4	4.47792e-06
IV	52	Primary metabolism	Coenzyme metabolism	Riboflavin metabolism		#543005	4	49	0.00170796
IV	53	Primary metabolism	Carbohydrate metabolism	Glycolysis Gluconeogenesis		#768886	9	152	3.34828e-05
IV	54	Primary metabolism	Carbohydrate metabolism	Monosaccharide metabolism		#35978f	2	11	0.00561864
IV	55	Primary metabolism	Carbohydrate metabolism	Monosaccharide metabolism. Nucleotide sugar metabolism		#b9f7fc	4	69	0.00592298
IV	56	Primary metabolism	Amino acid metabolism	Aromatic amino acid metabolism. Aromatic amino acid biosynthesis		#9970ab	5	144	0.0178623
IV	57	Primary metabolism	Amino acid metabolism	Aromatic amino acid metabolism. Tryptophan metabolism. Tryptophan biosynthesis		#f4b5f1	2	25	0.0278446
IV	58	Hormone Signaling	Ethylene	Ethylene metabolism. Ethylene biosynthesis		#543005	3	38	0.00726388
IV	59	Hormone Signaling	Ethylene	Ethylene-mediated Signaling pathway		#0b7739	8	248	0.00474843
IV	60	Hormone Signaling	Cytokinin	Cytokinin metabolism. Cytokinin inactivation by glycosylation		#8c510a	2	21	0.0200303
IV	61	Hormone Signaling	Auxin	Auxin-mediated Signaling pathway		#f6e8c3	8	275	0.00864823
IV	62	Gene family with diverse functions	GASA family	GASA family		#01665e	2	14	0.0091063
IV	63	Cellular metabolism	Shikimate metabolism	Shikimate metabolism		#b2182b	2	28	0.0343759
IV	64	Cellular metabolism	Phosphate metabolism	Phosphate metabolism		#ced0dd	4	36	0.000528107
IV	65	Cellular metabolism	Oxidation reduction	Cytochrome P450 oxidoreductase		#f4a582	9	288	0.00346836
IV	66	Cellular metabolism	Methane metabolism	Methane metabolism		#f6e8c3	4	115	0.0327386
IV	67	Cellular process	Cellular homeostasis	Cell redox homeostasis		#4ba7d5	7	55	1.67344e-06
IV	68	Cellular process	Cellular homeostasis	Heavy metal ion homeostasis		#2166ac	3	11	0.000174932
IV	69	Cellular process	Cellular component	Cell wall organization and biogenesis. Cell wall metabolism. Cell wall biosynthesis. Xylan biosynthesis		#afa4f4	2	4	0.000643331
IV	70	Cellular process	Cellular component	Cell wall organization and biogenesis. Cell wall metabolism. Cell wall modification. Pectin modification		#762a83	6	124	0.00197093
IV	71	Cellular process	Cellular component	Nucleus. Chromosome organization and biogenesis. Chromatin assembly		#9970ab	4	64	0.00453328
IV	72	Cellular process	Cellular component	Organelle organization and biogenesis. Peroxisome organization and biogenesis. Peroxisome membrane organization and biogenesis		#f6a859	2	14	0.0091063
IV	73	Cellular process	Cellular component	Cell wall organization and biogenesis. Cell wall metabolism. Cell wall modification. Xyloglucan modification		#f4b5f1	3	43	0.010228
IV	74	Cellular process	Cell growth and death	Cell growth and death		#bf812d	9	312	0.00580831
IV	75	Cellular process	Cell growth and death	Attenuaton of cell death		#f6e8c3	2	5	0.00106481
IV	76	Cellular process	Cell growth and death	Cell growth		#dfc27d	3	41	0.00897076
V	1	Stress response	General stress response	General stress response		#40004b	6	111	0.00129242
V	2	Stress response	Biotic stress response	Biotic stress response		#762a83	20	571	4.48869e-06
V	3	Stress response	Biotic stress response	Plant-pathogen interaction		#9970ab	14	318	1.02545e-05
V	4	Stress response	Biotic stress response	Virus stress response		#afa4f4	4	19	4.46229e-05
V	5	Stress response	Biotic stress response	Plant-pathogen interaction. R proteins from Plant-pathogen interaction		#f4b5f1	8	349	0.0358364
V	6	Stress response	Abiotic stress response	Osmotic stress response		#2cb14c	5	28	1.11329e-05
V	7	Stress response	Abiotic stress response	Temperature stress response		#c5ffbc	6	66	7.75768e-05
V	8	Stress response	Abiotic stress response	Oxidative stress response		#f6a859	9	409	0.0336918
V	9	Stress response	Abiotic stress response	Temperature stress response. Cold stress response		#0b7739	2	20	0.0192442
V	10	Signaling pathway	TOR Signaling pathway	TOR Signaling pathway		#543005	2	32	0.0461928
V	11	Signaling pathway	Protein kinase	Protein kinase		#8c510a	58	1499	1.66422e-17
V	12	Signaling pathway	Phosphatidylinositol Signaling	Phosphatidylinositol Signaling		#dfc27d	7	130	0.000529587
V	13	Signaling pathway	Calcium sensors and Signaling	Calcium sensors and Signaling		#7a6162	13	367	0.000190564
V	14	Secondary metabolism	Terpenoid metabolism	Tetraterpenoid metabolism. Tetraterpenoid biosynthesis. Carotenoid biosynthesis		#01665e	3	44	0.0117556
V	15	Secondary metabolism	Phenylpropanoid metabolism	Flavonoid metabolism. Flavonoid biosynthesis		#f4a582	8	127	7.20876e-05
V	16	Secondary metabolism	Phenylpropanoid metabolism	Phenylpropanoid biosynthesis		#fddbc7	8	224	0.00305457
V	17	Regulation	Transcription factor	AP2 family transcription factor. ERF subfamily transcription factor		#0b7739	6	56	3.03314e-05
V	18	Regulation	Transcription factor	bHLH family transcription factor		#543005	6	153	0.0063449
V	19	Regulation	Transcription factor	Homeobox domain family transcription factor		#bf812d	5	92	0.00318446
V	20	Regulation	Transcription factor	JAZ family transcription factor		#01665e	2	9	0.00394107
V	21	Regulation	Transcription factor	MYB family transcription factor		#2cb14c	8	169	0.000509226
V	22	Regulation	Transcription factor	NAC family transcription factor		#c5ffbc	9	75	1.15012e-07
V	23	Regulation	Transcription factor	WRKY family transcription factor		#c8d674	9	62	2.09937e-08
V	24	Regulation	Transcription factor	ZIM family transcription factor		#b2182b	2	13	0.00830021
V	25	Regulation	Transcription factor	AP2 family transcription factor. DREB subfamily transcription factor		#768886	2	23	0.0250908
V	26	Regulation	Transcription factor	bZIP family transcription factor		#dfc27d	3	61	0.0279759
V	27	Regulation	Transcription factor	C2C2-DOF family transcription factor		#b9f7fc	2	25	0.0293379
V	28	Regulation	Transcription factor	C2H2 family transcription factor		#8c510a	5	121	0.010023
V	29	Regulation	Transcription factor	GRAS family transcription factor		#f6e8c3	3	50	0.0165989
V	30	Regulation	Transcription factor	HSF family transcription factor		#35978f	2	25	0.0293379
V	31	Regulation	Transcription factor	Jumonji family transcription factor		#003c30	2	25	0.0293379
V	32	Regulation	Transcription factor	SET PCG family transcription factor		#7a6162	3	56	0.0224019
V	33	Regulation	Regulation of cell cycle	Regulation of cell cycle		#f4a582	11	130	1.73331e-07
V	34	Primary metabolism	Protein metabolism and modification	Protein folding. Chaperone-mediated protein folding. HSP-mediated protein folding		#4ba7d5	7	146	0.00105117
V	35	Primary metabolism	Protein metabolism and modification	Protein folding. Disulfide bond rearrangement		#c5ffbc	3	19	0.00104783
V	36	Primary metabolism	Protein metabolism and modification	Protein processing in endoplasmic reticulum		#2166ac	10	222	0.000156665
V	37	Primary metabolism	Protein metabolism and modification	Proteolysis		#c8d674	3	17	0.000747115
V	38	Primary metabolism	Protein metabolism and modification	Proteolysis. Peptidase-mediated proteolysis		#f6a859	9	330	0.00981394
V	39	Primary metabolism	Protein metabolism and modification	Proteolysis. Peptidase-mediated proteolysis. Subtilase-mediated proteolysis		#fddbc7	5	111	0.00704267
V	40	Primary metabolism	Protein metabolism and modification	Protein folding. Chaperone-mediated protein folding		#762a83	3	56	0.0224019
V	41	Primary metabolism	Protein metabolism and modification	Protein modification. Protein methylation. Histone methylation		#2cb14c	2	29	0.0386095
V	42	Primary metabolism	Nucleic acid metabolism	Nucleic acid metabolism. DNA metabolism. DNA replication		#01665e	6	109	0.00117666
V	43	Primary metabolism	Nucleic acid metabolism	Nucleic acid metabolism. DNA metabolism		#35978f	6	198	0.0205362
V	44	Primary metabolism	Nucleic acid metabolism	Nucleic acid metabolism. RNA metabolism. RNA polymerase		#7a6162	3	70	0.0396856
V	45	Primary metabolism	Nucleic acid metabolism	Nucleic acid metabolism. RNA metabolism. RNA processing. mRNA processing. mRNA splicing		#8c510a	8	321	0.0234307
V	46	Primary metabolism	Lipid metabolism	Fatty acid metabolism. Fatty acid biosynthesis		#b2182b	4	72	0.0075867
V	47	Primary metabolism	Lipid metabolism	Glycerolipid metabolism. Glycerophospholipid metabolism. Glycerophospholipid biosynthesis		#f6e8c3	2	26	0.0315611
V	48	Primary metabolism	Lipid metabolism	Sphingolipid metabolism		#f6a859	3	72	0.0425756
V	49	Primary metabolism	Metabolite precursors and energy	Glyoxylate and dicarboxylate metabolism		#fddbc7	3	76	0.0486622
V	50	Primary metabolism	Metabolite precursors and energy	Photosynthesis. Antenna proteins		#c5ffbc	2	20	0.0192442
V	51	Primary metabolism	Carbohydrate metabolism	Monosaccharide metabolism. Amino sugar metabolism		#f6e8c3	5	80	0.00172757
V	52	Primary metabolism	Carbohydrate metabolism	Polysaccharide metabolism. Beta-1,3 glucan metabolism. Beta-1,3 glucan catabolism		#ced0dd	5	57	0.000367716
V	53	Primary metabolism	Carbohydrate metabolism	Polysaccharide metabolism. Beta-1,3 glucan metabolism. Callose biosynthesis		#c8d674	2	12	0.00707316
V	54	Primary metabolism	Carbohydrate metabolism	Polysaccharide metabolism. Starch and sucrose metabolism		#b2182b	13	246	2.99349e-06
V	55	Primary metabolism	Carbohydrate metabolism	Monosaccharide metabolism. Galactose metabolism		#003c30	5	151	0.0238675
V	56	Primary metabolism	Carbohydrate metabolism	Oligosaccharide metabolism. Glycan metabolism. Glycan structures-biosynthesis1		#f4a582	4	91	0.0168369
V	57	Primary metabolism	Carbohydrate metabolism	Oligosaccharide metabolism. N-Glycan metabolism. N-Glycan biosynthesis		#fddbc7	3	56	0.0224019
V	58	Primary metabolism	Carbohydrate metabolism	Oligosaccharide metabolism. Trehalose metabolism		#f6a859	2	25	0.0293379
V	59	Primary metabolism	Carbohydrate metabolism	Polysaccharide metabolism. Starch and sucrose metabolism. Starch biosynthesis catabolism. Starch catabolism		#ced0dd	2	20	0.0192442
V	60	Primary metabolism	Amino acid metabolism	Amino acid biosynthesis		#afa4f4	4	122	0.0429044
V	61	Primary metabolism	Amino acid metabolism	Methionine metabolism		#f6a859	4	104	0.0260251
V	62	Hormone Signaling	JA and SA	Jasmonate Signaling. Jasmonate-mediated Signaling pathway		#c8d674	5	85	0.002257
V	63	Hormone Signaling	Ethylene	Ethylene-mediated Signaling pathway		#0b7739	16	248	1.3767e-08
V	64	Hormone Signaling	Cytokinin	Cytokinin-mediated Signaling pathway		#bf812d	4	68	0.00620902
V	65	Hormone Signaling	Auxin	Auxin transport		#7a6162	6	52	1.97163e-05
V	66	Hormone Signaling	ABA	ABA-mediated Signaling pathway		#768886	7	151	0.00127789
V	67	Hormone Signaling	ABA	ABA metabolism. ABA biosynthesis		#b9f7fc	2	23	0.0250908
V	68	Gene family with diverse functions	NBS-LRR superfamily	NBS-LRR superfamily		#35978f	16	422	1.56436e-05
V	69	Gene family with diverse functions	AAA-type ATPase domain family	AAA-type ATPase domain family		#003c30	3	65	0.0329162
V	70	Cellular metabolism	Oxidation reduction	Oxidation reduction		#f6a859	3	44	0.0117556
V	71	Cellular process	Cellular transport	Protein trafficking. Vesicle-mediated trafficking		#ced0dd	8	293	0.0144095
V	72	Cellular process	Cellular component	Cell wall organization and biogenesis. Cell wall metabolism. Cell wall biosynthesis. Cellulose biosynthesis		#c8d674	7	91	5.78986e-05
V	73	Cellular process	Cellular component	Cell wall organization and biogenesis. Cell wall structural protein		#40004b	6	60	4.5115e-05
V	74	Cellular process	Cellular component	Cytoskeleton organization and biogenesis. Microtubule organization and biogenesis. Microtubule-driven movement		#c5ffbc	15	115	1.93007e-12
V	75	Cellular process	Cellular component	Nucleus. Chromosome organization and biogenesis		#543005	3	26	0.0026596
V	76	Cellular process	Cellular component	Cell wall organization and biogenesis		#0b7739	3	57	0.023463
V	77	Cellular process	Cellular component	Cell wall organization and biogenesis. Cell wall metabolism. Cell wall modification. Pectin modification		#762a83	4	124	0.045084
V	78	Cellular process	Cellular component	Cytoskeleton organization and biogenesis. Actin organization and biogenesis		#2cb14c	4	93	0.0180921
V	79	Cellular process	Cellular component	Nucleus. Chromosome organization and biogenesis. Chromatin organization		#768886	3	71	0.0411177
V	80	Cellular process	Cell growth and death	Cell growth and death		#bf812d	17	312	5.80897e-08
V	81	Cellular process	Cell growth and death	Cell death		#7a6162	6	47	1.08782e-05
VI	1	Cellular process	Cellular component	Nucleus. Chromosome organization and biogenesis, Chromatin assembly	-	-	10	64	2.10571e-14
VI	2	Cellular process	Cell growth and death	Cell growth and death	-	-	8	312	1.36632e-05
VI	3	Regulation	Regulation of cell cycle	Regulation of cell cycle	-	-	5	130	9.2681e-05
VI	4	Transport overview	Macromolecule transport	Multidrug transport. Multidrug ABC transport	-	-	4	240	0.00987908
VI	5	Regulation	Transcription factor	NAC family transcription factor	-	-	3	75	0.00228636
VI	6	Transport overview	Incompletely characterized transport systems	Recognized transporters of unknown biochemical mechanism. Iron/Lead Transporter, Oxidase-dep Fe2+ Transporter	-	-	3	128	0.0101275
VI	7	Primary metabolism	Carbohydrate metabolism	Oligosaccharide metabolism. Glycan metabolism, Glycan catabolism	-	-	2	14	0.00105609
VI	8	Primary metabolism	Lipid metabolism	Ether lipid metabolism	-	-	2	56	0.0162593
VI	9	Cellular process	Cellular component	Cell wall organization and biogenesis. Cell wall structural protein	-	-	2	60	0.018521
VI	10	Primary metabolism	Carbohydrate metabolism	Oligosaccharide metabolism. N-Glycan metabolism, N-Glycan catabolism	-	-	2	65	0.0215229
VII	1	Stress response	Abiotic stress response	Oxidative stress response	-	-	7	409	0.00120584
VII	2	Stress response	General stress response	General stress response	-	-	3	111	0.00969411
VII	3	Signaling pathway	Protein kinase	MAPK cascade	-	-	2	77	0.0371314
VII	4	Secondary metabolism	Phenylpropanoid metabolism	Flavonoid metabolism. Isoflavonoid metabolism. Isoflavonoid biosynthesis	-	-	2	62	0.0249256
VII	5	Secondary metabolism	Alkaloid metabolism	Alkaloid biosynthesis. Monoterpenoid indole alkaloid metabolism. Monoterpenoid indole alkaloid biosynthesis	-	-	2	66	0.0279883
VII	6	Secondary metabolism	Terpenoid metabolism	Monoterpenoid metabolism. Monoterpenoid biosynthesis	-	-	3	181	0.0348944
VII	7	Regulation	Transcription factor	OFP	-	-	2	14	0.00135606
VII	8	Regulation	Transcription factor	MYB family transcription factor	-	-	3	169	0.0293376
VII	9	Primary metabolism	Carbohydrate metabolism	Polysaccharide metabolism. Starch and sucrose metabolism. Starch biosynthesis catabolism. Starch catabolism inhibitor	-	-	2	6	0.000228184
VII	10	Primary metabolism	Carbohydrate metabolism	Glycolysis Gluconeogenesis	-	-	3	152	0.0223414
VII	11	Primary metabolism	Coenzyme metabolism	Peptide derived compounds biosynthesis. Glutathione metabolism	-	-	3	142	0.0187083
VII	12	Primary metabolism	Lipid metabolism	Fatty acid metabolism	-	-	2	72	0.0328484
VII	13	Primary metabolism	Lipid metabolism	Glycerolipid metabolism	-	-	2	62	0.0249256
VII	14	Primary metabolism	Metabolite precursors and energy	Electron transport	-	-	2	71	0.0320168
VII	15	Primary metabolism	Metabolite precursors and energy	Glyoxylate and dicarboxylate metabolism	-	-	2	76	0.0362583
VII	16	Primary metabolism	Metabolite precursors and energy	Photosynthesis. Photosynthetic-chain phosphorylation	-	-	2	62	0.0249256
VII	17	Primary metabolism	Metabolite precursors and energy	Photosynthesis. Photosystem II	-	-	2	45	0.013626
VII	18	Primary metabolism	Protein metabolism and modification	Protein folding. Chaperone-mediated protein folding	-	-	3	56	0.00141647
VII	19	Primary metabolism	Protein metabolism and modification	Protein folding. Chaperone-mediated protein folding. HSP-mediated protein folding	-	-	8	146	1.21719e-07
VII	20	Primary metabolism	Protein metabolism and modification	Protein processing in endoplasmic reticulum	-	-	8	222	2.90454e-06
VII	21	Primary metabolism	Protein metabolism and modification	Protein synthesis. Ribosome	-	-	8	422	0.000274563
VII	22	Primary metabolism	Protein metabolism and modification	Proteolysis. Peptidase-mediated proteolysis	-	-	5	330	0.00999279
VII	23	Primary metabolism	Protein metabolism and modification	Proteolysis. Protease inhibition	-	-	2	20	0.00278796
VII	24	Cellular process	Cellular component	Cell wall organization and biogenesis	-	-	2	57	0.0213059
VII	25	Cellular process	Cellular component	Organelle organization and biogenesis. Peroxisome organization and biogenesis	-	-	2	73	0.0336884
VII	26	Cellular metabolism	Methane metabolism	Methane metabolism	-	-	3	115	0.0106693
VIII	1	Primary metabolism	Amino acid metabolism	Alanine and aspartate metabolism	-	-	2	97	0.0456453
VIII	2	Primary metabolism	Amino acid metabolism	Amino acid catabolism	-	-	2	76	0.029287
VIII	3	Primary metabolism	Amino acid metabolism	Aromatic amino acid metabolism. Phenylalanine metabolism. Phenylalanine biosynthesis	-	-	3	201	0.0338397
VIII	4	Primary metabolism	Carbohydrate metabolism	Monosaccharide metabolism. Galactose metabolism	-	-	3	151	0.0161669
VIII	5	Primary metabolism	Carbohydrate metabolism	Monosaccharide metabolism. Inositol phosphate metabolism	-	-	2	79	0.0314481
VIII	6	Primary metabolism	Carbohydrate metabolism	Oligosaccharide metabolism. Glycan metabolism. Glycan structures-biosynthesis1	-	-	2	91	0.040688
VIII	7	Primary metabolism	Carbohydrate metabolism	Oligosaccharide metabolism. N-Glycan metabolism. N-Glycan biosynthesis	-	-	2	56	0.0165553
VIII	8	Primary metabolism	Generation of metabolite precursors and energy	Electron transport	-	-	2	71	0.0258252
VIII	9	Primary metabolism	Lipid metabolism	Glycerolipid metabolism. Glycerophospholipid metabolism	-	-	2	86	0.0367254
VIII	10	Primary metabolism	Lipid metabolism	Sphingolipid metabolism	-	-	2	72	0.0265033
VIII	11	Primary metabolism	Nucleic acid metabolism	Nucleic acid metabolism. DNA metabolism. DNA replication	-	-	4	109	0.00059664
VIII	12	Primary metabolism	Protein metabolism and modification	Proteolysis. Peptidase proteins	-	-	2	40	0.00869477
VIII	13	Primary metabolism	Protein metabolism and modification	Protein processing in endoplasmic reticulum	-	-	3	222	0.0433474
VIII	14	Cellular process	Cell growth and death	Cell growth and death	-	-	6	312	0.000823516
VIII	15	Cellular process	Cellular component	Cytoskeleton organization and biogenesis. Microtubule organization and biogenesis. Microtubule-driven movement	-	-	4	115	0.000729632
VIII	16	Cellular process	Cellular component	Cell wall organization and biogenesis. Cell wall structural protein	-	-	2	60	0.0188566
IX	1	Stress response	General stress response	General stress response	-	-	2	111	0.00449123
IX	2	Regulation	Transcription factor	MYB family transcription factor	-	-	2	169	0.010114
IX	3	Primary metabolism	Carbohydrate metabolism	Monosaccharide metabolism. Amino sugar metabolism	-	-	2	80	0.00236496
IX	4	Primary metabolism	Protein metabolism and modification	Proteolysis. Peptidase-mediated proteolysis	-	-	2	330	0.0353985
