# Supplementary material for: Lipopolysaccharide O-antigen delays plant innate immune recognition of Xylella fastidiosa
Source: Nat Commun. 2018 Jan 26;9:390. doi: 10.1038/s41467-018-02861-5 (PMC5786101; doi:10.1038/s41467-018-02861-5)
Supplement: Supplementary file 6 — Supplementary Data 4 [file 41467_2018_2861_MOESM6_ESM.xlsx]

## Sheet: enrichments_figure.csv
Supplementary Dataset 4. Enriched grape functional pathways (P < 0.05) among genes up-regulated during X. fastidiosa wild type or wzy mutant infections in local and systemic tissue over time
Response	Unique to	Cluster	Main functional category	Functional category	Order	Functional pathway	Color	RGB code	N of genes in group	27	5.33817e-05
Local	wzy	C14	Secondary metabolism	Aromatic compound metabolism	1	Aromatic compound metabolism		#c8d674	4	10	3.58155e-05
Local	wzy	C25	Stress response	Abiotic stress response	1	Heavy metal stress response		#768886	4	12	8.16541e-05
Local	wzy	C25	Signaling pathway	Protein phosphatase	1	PP2A		#9970ab	4	58	3.05583e-06
Local	wzy	C25	Signaling pathway	Protein phosphatase	2	PP2C		#afa4f4	9	47	5.31274e-06
Local	wzy	C25	Regulation	Transcription factor	1	AP2 family transcription factor		#ced0dd	8	56	4.56548e-17
Local	wzy	C25	Regulation	Transcription factor	2	AP2 family transcription factor. ERF subfamily transcription factor		#0b7739	18	29	2.5568e-05
Local	wzy	C25	Regulation	Transcription factor	3	ARF family transcription factor		#768886	6	10	3.58155e-05
Local	wzy	C25	Regulation	Transcription factor	4	BSD family transcription factor		#2166ac	4	12	8.16541e-05
Local	wzy	C25	Regulation	Transcription factor	5	CAMTA family transcription factor		#4ba7d5	4	79	7.55403e-07
Local	wzy	C25	Regulation	Transcription factor	6	PHD family transcription factor		#9970ab	11	42	7.19776e-10
Local	wzy	C25	Regulation	Transcription factor	7	SNF2 family transcription factor		#fddbc7	11	34	6.62485e-05
Local	wzy	C25	Regulation	Transcription factor	8	TRAF		#8c510a	6	60	3.40674e-05
Local	wzy	C25	Primary metabolism	Protein metabolism and modification	1	Proteolysis. Peptidase-mediated proteolysis. Metallopeptidase-mediated proteolysis		#84c4ff	8	111	0.000114435
Local	wzy	C25	Primary metabolism	Protein metabolism and modification	2	Proteolysis. Peptidase-mediated proteolysis. Subtilase-mediated proteolysis		#fddbc7	10	72	3.04432e-08
Local	wzy	C25	Primary metabolism	Lipid metabolism	1	Fatty acid metabolism. Fatty acid biosynthesis		#b2182b	12	62	4.34019e-05
Local	wzy	C25	Primary metabolism	Lipid metabolism	2	Glycerolipid metabolism		#7a6162	8	22	7.67289e-05
Local	wzy	C25	Primary metabolism	Lipid metabolism	3	Glycerolipid metabolism. Glycerophospholipid metabolism. Glycerophospholipid catabolism		#bf812d	5	104	6.60041e-05
Local	wzy	C25	Primary metabolism	Amino acid metabolism	1	Methionine metabolism		#f6a859	10	59	3.00701e-05
Local	wzy	C25	Primary metabolism	Amino acid metabolism	2	Valine, leucine, and isoleucine metabolism. Valine, leucine, and isoleucine biosynthesis		#9970ab	8	7	6.2759e-06
Local	wzy	C25	Hormone	Jasmonate and salicylate	1	Salicylic acid Signaling. Salicylic acid-mediated Signaling pathway		#b9f7fc	4	78	5.16652e-06
Local	wzy	C25	Hormone	Auxin	1	Auxin responsive		#2166ac	10	124	6.06973e-05
Local	wzy	C25	Cellular process	Cellular component	1	Cell wall organization and biogenesis. Cell wall metabolism. Cell wall modification. Pectin modification		#762a83	11	15	9.87688e-06
Local	wzy	C25	Cellular metabolism	Oxidation reduction	1	Copper oxidase family		#fddbc7	5	19	1.56407e-05
Local	wzy	C26	Stress response	Biotic stress response	1	Virus stress response		#afa4f4	5	12	4.18235e-05
Local	wzy	C26	Stress response	Abiotic stress response	1	Light stress response		#f6a859	4	20	2.05532e-05
Local	wzy	C26	Stress response	Abiotic stress response	2	Temperature stress response. Cold stress response		#0b7739	5	18	4.4567e-07
Local	wzy	C26	Stress response	Abiotic stress response	3	Wounding		#c8d674	6	12	4.18235e-05
Local	wzy	C26	Signaling pathway	14-3-3 family interactome	1	14-3-3 family interactome		#bf812d	4	36	2.68007e-06
Local	wzy	C26	Regulation	Transcription factor	1	GNAT		#f4a582	7	35	3.02347e-05
Local	wzy	C26	Regulation	Transcription factor	2	MTERF		#01665e	6	13	1.88917e-06
Local	wzy	C26	Regulation	Transcription factor	3	SWIB		#35978f	5	15	0.000110592
Local	wzy	C26	Regulation	Transcription factor	4	Zinc finger B-box family transcription factor		#543005	4	20	9.03091e-07
Local	wzy	C26	Primary metabolism	Protein metabolism and modification	1	Proteolysis. Protease inhibition		#ced0dd	6	72	5.2415e-07
Local	wzy	C26	Primary metabolism	Lipid metabolism	1	Fatty acid metabolism. Fatty acid biosynthesis		#b2182b	10	26	7.99275e-05
Local	wzy	C26	Primary metabolism	Lipid metabolism	2	Glycerolipid metabolism. Glycerophospholipid metabolism. Glycerophospholipid biosynthesis		#f6e8c3	5	78	1.11946e-06
Local	wzy	C26	Hormone	Auxin	1	Auxin responsive		#2166ac	10	44	2.28589e-06
Local	wild type (wt)	C05	Secondary metabolism	Terpenoid metabolism	1	Tetraterpenoid metabolism. Tetraterpenoid biosynthesis. Carotenoid biosynthesis		#01665e	7	66	3.57657e-05
Local	wild type (wt)	C05	Secondary metabolism	Alkaloid metabolism	1	Alkaloid biosynthesis. Monoterpenoid indole alkaloid metabolism. Monoterpenoid indole alkaloid biosynthesis		#2cb14c	7	23	5.62203e-07
Local	wild type (wt)	C05	Regulation	Transcription factor	1	AUXIAA family transcription factor		#afa4f4	6	25	9.63466e-07
Local	wild type (wt)	C05	Regulation	Transcription factor	2	C2C2-DOF family transcription factor		#b9f7fc	6	66	6.96947e-14
Local	wild type (wt)	C14	Stress response	Abiotic stress response	1	Temperature stress response		#c5ffbc	14	224	0.000123108
Local	wild type (wt)	C14	Secondary metabolism	Phenylpropanoid metabolism	1	Phenylpropanoid biosynthesis		#fddbc7	11	41	6.70687e-07
Local	wild type (wt)	C14	Primary metabolism	Lipid metabolism	1	Fatty acid metabolism. Oxylipin biosynthesis		#f4b5f1	7	88	1.53026e-06
Local	wild type (wt)	C14	Primary metabolism	Lipid metabolism	2	Fatty acid metabolism. Alpha-linolenic acid metabolism		#afa4f4	9	28	1.05041e-06
Local	wild type (wt)	C14	Cellular metabolism	Shikimate metabolism	1	Shikimate metabolism		#b2182b	6	48	0.00113378
Local	wild type (wt)	C17	Regulation	Transcription factor	1	AS2 family transcription factor		#da9694	2	26	0.000122625
Local	wild type (wt)	C18	Regulation	Transcription factor	1	CCAAT family transcription factor. HAP3-type-type		#84c4ff	2	42	1.57581e-06
Local	wild type (wt)	C25	Secondary metabolism	Alkaloid metabolism	1	Alkaloid metabolism		#003c30	8	66	5.03612e-05
Local	wild type (wt)	C25	Secondary metabolism	Alkaloid metabolism	2	Alkaloid biosynthesis. Monoterpenoid indole alkaloid metabolism. Monoterpenoid indole alkaloid biosynthesis		#2cb14c	8	24	6.1566e-06
Local	wild type (wt)	C25	Regulation	Transcription factor	1	ABI3 family transcription factor		#003c30	6	20	1.89782e-06
Local	wild type (wt)	C25	Regulation	Transcription factor	2	FHA family transcription factor		#dfc27d	6	25	0.000119621
Local	wild type (wt)	C25	Regulation	Transcription factor	3	HSF family transcription factor		#afa4f4	5	34	4.14056e-06
Local	wild type (wt)	C25	Regulation	Transcription factor	4	Other zinc finger family transcription factor		#bf812d	7	24	9.72893e-05
Local	wild type (wt)	C25	Regulation	Transcription factor	5	Zinc finger DHHC family transcription factor		#7a6162	5	24	9.72893e-05
Local	wild type (wt)	C25	Primary metabolism	Lipid metabolism	1	Fatty acid metabolism. Fatty acid biosynthesis. Fatty acid elongation		#f4a582	5	12	6.88229e-05
Local	wild type (wt)	C25	Primary metabolism	Lipid metabolism	2	Fatty acid metabolism. Fatty acid catabolism. Fatty acid beta-oxidation		#dfc27d	4	19	2.89094e-05
Local	wild type (wt)	C25	Primary metabolism	Lipid metabolism	3	Steroid metabolism. Steroid modification		#35978f	5	88	6.73349e-05
Local	wild type (wt)	C25	Primary metabolism	Lipid metabolism	4	Fatty acid metabolism. Alpha-linolenic acid metabolism		#afa4f4	9	47	3.86644e-05
Local	wild type (wt)	C25	Primary metabolism	Carbohydrate metabolism	1	Carbohydrate catabolism		#f4a582	7	38	9.95846e-05
Local	wild type (wt)	C25	Hormone	Brassinosteroid	1	Brassinosteroid metabolism. Brassinosteroid biosynthesis		#7a6162	6	31	2.99033e-05
Local	wild type (wt)	C25	Cellular metabolism	Oxidation reduction	1	2OG-Fe(II) oxygenase superfamily		#dfc27d	6	224	2.03758e-10
Local	wild type (wt)	C26	Secondary metabolism	Phenylpropanoid metabolism	1	Phenylpropanoid biosynthesis		#fddbc7	21	45	9.49705e-05
Local	wild type (wt)	C26	Secondary metabolism	Phenylpropanoid metabolism	2	Stilbenoid metabolism. Stilbenoid biosynthesis		#afa4f4	6	60	5.15807e-08
Local	wild type (wt)	C26	Cellular process	Cellular component	1	Cell wall organization and biogenesis. Cell wall structural protein		#40004b	10	45	4.11009e-05
Systemic	wzy	C05	Stress response	Abiotic stress response	1	Drought stress response		#fddbc7	6	141	6.05048e-06
Systemic	wzy	C05	Signaling pathway	G-protein signaling pathway	1	G-protein signaling pathway		#762a83	11	18	0.000106109
Systemic	wzy	C05	Secondary metabolism	Iba metabolism	1	Iba metabolism		#4ba7d5	4	36	1.09515e-05
Systemic	wzy	C05	Regulation	Transcription factor	1	GNAT		#f4a582	6	13	6.71708e-07
Systemic	wzy	C05	Regulation	Transcription factor	2	SWIB		#35978f	5	60	1.09795e-13
Systemic	wzy	C05	Primary metabolism	Protein metabolism and modification	1	Proteolysis. cytoplasmic and nuclear protein degradation. Ubiquitin-mediated proteolysis. Proteasome		#da9694	14	51	8.45669e-05
Systemic	wzy	C05	Primary metabolism	Lipid metabolism	1	Fatty acid metabolism. Fatty acid biosynthesis. Unsaturated fatty acid biosynthesis		#762a83	6	104	0.000124292
Systemic	wzy	C05	Primary metabolism	Amino acid metabolism	1	Methionine metabolism		#f6a859	8	59	2.04376e-05
Systemic	wzy	C05	Primary metabolism	Amino acid metabolism	2	Valine, leucine, and isoleucine metabolism. Valine, leucine, and isoleucine biosynthesis		#9970ab	7	151	6.5252e-05
Systemic	wzy	C05	Hormone	ABA	1	ABA-mediated Signaling pathway		#768886	10	44	2.75852e-06
Systemic	wzy	C05	Cellular metabolism	Oxidation reduction	1	Oxidation reduction		#f6a859	7	153	3.54708e-07
Systemic	wzy	C14	Regulation	Transcription factor	1	bHLH family transcription factor		#40004b	13	92	8.84944e-08
Systemic	wzy	C14	Regulation	Transcription factor	2	Homeobox domain family transcription factor		#f4b5f1	11	79	2.00822e-06
Systemic	wzy	C14	Regulation	Transcription factor	3	PHD family transcription factor		#9970ab	9	42	2.85377e-05
Systemic	wzy	C14	Regulation	Transcription factor	4	SNF2 family transcription factor		#fddbc7	6	151	4.20776e-08
Systemic	wzy	C14	Hormone	ABA	1	ABA-mediated Signaling pathway		#768886	14	80	0.000120239
Systemic	wzy	C20	Secondary metabolism	Phenylpropanoid metabolism	1	Lignin metabolism		#ced0dd	5	42	0.000115332
Systemic	wzy	C20	Regulation	Transcription factor	1	SNF2 family transcription factor		#fddbc7	4	10	0.00200043
Systemic	wzy	C22	Signaling pathway	Light Signaling	1	Red/Far red light Signaling		#b2182b	1	2	3.87228e-05
Systemic	wzy	C23	Hormone	Brassinosteroid	1	Brassinosteroid metabolism. Brassinosteroid catabolism		#40004b	2	169	0.000117676
Systemic	wzy	C26	Regulation	Transcription factor	1	MYB family transcription factor		#2cb14c	8	127	6.60776e-05
Systemic	wild type (wt)	C05	Secondary metabolism	Phenylpropanoid metabolism	1	Flavonoid metabolism. Flavonoid biosynthesis		#f4a582	8	25	0.000131928
Systemic	wild type (wt)	C05	Regulation	Transcription factor	1	C2C2-DOF family transcription factor		#b9f7fc	4	127	1.00849e-05
Systemic	wild type (wt)	C08	Secondary metabolism	Phenylpropanoid metabolism	1	Flavonoid metabolism. Flavonoid biosynthesis		#f4a582	4	2	1.12443e-05
Systemic	wild type (wt)	C17	Regulation	Transcription factor	1	S1Fa-like family transcription factor		#948a3b	2	85	7.32342e-05
Systemic	wild type (wt)	C19	Hormone	Jasmonate and salicylate	1	Jasmonate Signaling. Jasmonate-mediated Signaling pathway		#c8d674	4	77	3.11196e-06
Systemic	wild type (wt)	C20	Signaling pathway	Protein kinase	1	MAPK cascade		#35978f	9	5	3.64903e-05
Systemic	wild type (wt)	C20	Signaling pathway	Light Signaling	1	Blue light Signaling		#2166ac	3	24	2.96152e-05
Systemic	wild type (wt)	C20	Signaling pathway	G-protein signaling pathway	1	RCC1 superfamily protein		#f6e8c3	5	44	3.49027e-07
Systemic	wild type (wt)	C20	Secondary metabolism	Terpenoid metabolism	1	Tetraterpenoid metabolism. Tetraterpenoid biosynthesis. Carotenoid biosynthesis		#01665e	8	20	4.40831e-07
Systemic	wild type (wt)	C20	Regulation	Transcription factor	1	FHA family transcription factor		#dfc27d	6	50	0.000121827
Systemic	wild type (wt)	C20	Regulation	Transcription factor	2	GRAS family transcription factor		#f6e8c3	6	75	2.18135e-05
Systemic	wild type (wt)	C20	Regulation	Transcription factor	3	NAC family transcription factor		#c5ffbc	8	20	1.13714e-05
Systemic	wild type (wt)	C20	Regulation	Transcription factor	4	SBP family transcription factor		#7e984a	5	111	1.90631e-11
Systemic	wild type (wt)	C20	Primary metabolism	Protein metabolism and modification	1	Proteolysis. Peptidase-mediated proteolysis. Subtilase-mediated proteolysis		#fddbc7	16	56	2.37634e-06
Systemic	wild type (wt)	C20	Primary metabolism	Lipid metabolism	1	Ether lipid metabolism		#0b7739	8	86	6.50494e-11
Systemic	wild type (wt)	C20	Primary metabolism	Lipid metabolism	2	Glycerolipid metabolism. Glycerophospholipid metabolism		#8c510a	14	72	8.10051e-11
Systemic	wild type (wt)	C20	Primary metabolism	Lipid metabolism	3	Sphingolipid metabolism		#f6a859	13	25	3.65475e-05
Systemic	wild type (wt)	C20	Primary metabolism	Lipid metabolism	4	Steroid metabolism		#c5ffbc	5	126	2.89779e-05
Systemic	wild type (wt)	C20	Primary metabolism	Lipid metabolism	5	Steroid metabolism. Steroid biosynthesis		#003c30	10	79	3.98752e-08
Systemic	wild type (wt)	C20	Primary metabolism	Carbohydrate metabolism	1	Monosaccharide metabolism. Inositol phosphate metabolism		#2cb14c	11	12	1.55549e-10
Systemic	wild type (wt)	C20	Primary metabolism	Carbohydrate metabolism	2	Polysaccharide metabolism. Beta-1,3 glucan metabolism. Callose biosynthesis		#c8d674	7	21	2.02299e-08
Systemic	wild type (wt)	C20	Primary metabolism	Carbohydrate metabolism	3	Polysaccharide metabolism. Starch and sucrose metabolism. Starch biosynthesis catabolism		#35978f	7	20	1.13714e-05
Systemic	wild type (wt)	C20	Primary metabolism	Carbohydrate metabolism	4	Polysaccharide metabolism. Starch and sucrose metabolism. Starch biosynthesis catabolism. Starch catabolism		#ced0dd	5	122	0.000127208
Systemic	wild type (wt)	C20	Primary metabolism	Amino acid metabolism	1	Amino acid biosynthesis		#afa4f4	9	144	2.82012e-06
Systemic	wild type (wt)	C20	Primary metabolism	Amino acid metabolism	2	Aromatic amino acid metabolism. Aromatic amino acid biosynthesis		#f4b5f1	12	201	7.98981e-05
Systemic	wild type (wt)	C20	Primary metabolism	Amino acid metabolism	3	Aromatic amino acid metabolism. Phenylalanine metabolism. Phenylalanine biosynthesis		#40004b	12	77	2.55542e-09
Systemic	wild type (wt)	C20	Primary metabolism	Amino acid metabolism	4	Valine, leucine, and isoleucine metabolism. Valine, leucine, and isoleucine catabolism		#7a6162	12	91	1.76653e-07
Systemic	wild type (wt)	C20	Cellular process	Cellular component	1	Cell wall organization and biogenesis. Cell wall metabolism. Cell wall biosynthesis. Cellulose biosynthesis		#c8d674	11	288	1.3332e-05
Systemic	wild type (wt)	C20	Cellular metabolism	Oxidation reduction	1	Cytochrome P450 oxidoreductase		#f4a582	16	19	4.06652e-06
Systemic	wild type (wt)	C23	Stress response	Biotic stress response	1	Virus stress response		#afa4f4	5	127	5.34125e-05
Systemic	wild type (wt)	C23	Secondary metabolism	Phenylpropanoid metabolism	1	Flavonoid metabolism. Flavonoid biosynthesis		#f4a582	9	65	2.39414e-06
Systemic	wild type (wt)	C23	Regulation	Transcription factor	1	MYB-related family transcription factor		#b2182b	8	38	1.03245e-05
Systemic	wild type (wt)	C23	Regulation	Transcription factor	2	Trihelix family transcription factor		#f6a859	6	57	3.8668e-09
Systemic	wild type (wt)	C23	Cellular process	Cellular component	1	Cell wall organization and biogenesis		#0b7739	10	56	0.000102796
Systemic	wild type (wt)	C25	Regulation	Transcription factor	1	AP2 family transcription factor. ERF subfamily transcription factor		#0b7739	5	62	1.28964e-05
Systemic	wild type (wt)	C25	Regulation	Transcription factor	2	WRKY family transcription factor		#c8d674	6	80	4.76089e-06
Systemic	wild type (wt)	C25	Primary metabolism	Carbohydrate metabolism	5	Monosaccharide metabolism. Amino sugar metabolism		#f6e8c3	7	85	7.43168e-05
Systemic	wild type (wt)	C26	Regulation	Transcription factor	1	C3H family transcription factor		#762a83	5
