# Supplementary material for: Lipopolysaccharide O-antigen delays plant innate immune recognition of Xylella fastidiosa
Source: Nat Commun. 2018 Jan 26;9:390. doi: 10.1038/s41467-018-02861-5 (PMC5786101; doi:10.1038/s41467-018-02861-5)
Supplement: Supplementary file 7 — Supplementary Data 5 [file 41467_2018_2861_MOESM7_ESM.xlsx]

## Sheet: Sheet1
Supplemental Dataset 5. Primer sequences of grapevine genes of biological importance during X. fastidiosa infections
Cluster	Gene	Functional Annotation	Primer Forward (5'->3')	Primer Reverse (5'->3')	Amplicon size
I	VIT_11s0052g01780	1-deoxy-D-xylulose-5-phosphate synthase	TGGCTCCTTCCTGTGAAAGC	GCCATTTCCTCCGGGGTATC	98
II	VIT_00s0253g00040	Monocopper oxidase SKS17 (SKU5 Similar 17)	TGCCTGCTGGTCCTACCTAT	TTGCTGTCAAGTTCCACCTGT	75
III	VIT_08s0040g02200	Peroxidase ATP2a	CCTCTCCCGCTTTCAATCCAT	ACTGCCTTTGGGTCAGGTTC	195
IV	VIT_01s0127g00400	Polygalacturonase GH28	TCGAGGGAACGGTGTCATTG	GGCTTGGTGCTTGGCATTTT	174
V	VIT_14s0060g00480	S-adenosylmethionine synthetase 1 (SAM1)	GCCCTGAAGAGATTGGTGCT	GTCTTGCCATCGGGTCTCAA	169
VI	VIT_13s0067g02360	Peroxidase, class III	AGCTGTTCAATGGGGGTTCC	CTCCGGCTGTTGCTGTACTT	58
VII	VIT_11s0052g01650	Pathogenesis-related protein 1 precursor (PRP 1)	TGGTGAAATATGCGGGCACT	TCACAAACAACCCGAGCACA	78
VIII	VIT_04s0008g00420	Clavata1 receptor kinase (CLV1)	TGGATGACGCAGGCGAATTT	CCCAAAACCTCCAGGGATCG	120
IX	VIT_11s0052g01150	Nicotianamine synthase	GGTTGAGGAGGAGGACTTGC	TGCGAGCGAGAACAACTGAA	89
